# Supplementary material for: Neutralization Assessments Reveal High Cardiothoracic Ratio and Old Age as Independent Predictors of Low Neutralizing Antibody Titers in Hemodialysis Patients Receiving a Single Dose of COVID-19 Vaccine
Source: J Pers Med. 2022 Jan 7;12(1):68. doi: 10.3390/jpm12010068 (PMC8781271; doi:10.3390/jpm12010068)
Supplement: Supplementary file 1 [file jpm-12-00068-s001.zip]

Archive with 1 entries (1 files):
- jpm-1537221-supplementary.pdf
